# Supplementary material for: Topological benchmarking of algorithms to infer gene regulatory networks from single-cell RNA-seq data
Source: Bioinformatics. 2024 Apr 16;40(5):btae267. doi: 10.1093/bioinformatics/btae267 (PMC11096270; doi:10.1093/bioinformatics/btae267)
Supplement: btae267_Supplementary_Data [file btae267_supplementary_data.zip]

Archive with 2 entries (2 files):
- STREAMLINE_Supplementary_Material.pdf
- Supplementary_Table_S3.xlsx
