# Supplementary material for: Topological benchmarking of algorithms to infer gene regulatory networks from single-cell RNA-seq data
Source: Bioinformatics. 2024 Apr 16;40(5):btae267. doi: 10.1093/bioinformatics/btae267 (PMC11096270; doi:10.1093/bioinformatics/btae267)
Supplement: btae267_Supplementary_Data [file btae267_supplementary_data.zip › Supplementary_Table_S3.xlsx]

## Sheet: undirected
	Graph-level topology metrics						Statistical performance metrics
	Global Efficiency	Local Efficiency	Shortest Path Length	Assortativity	Clustering Coefficient	Centralization	AUPRC	AUROC	EPr
GSD
PIDC	0.631092	0.671965	1.90058	0.206316	0.528906	0.179739	0.42484	0.598871	0.431034
GRNBOOST2	0.637427	0.661213	1.8655	-0.00274424	0.481328	0.24183	0.449688	0.632286	0.465517
PPCOR	0.698529	0.771038	1.66176	-0.0855712	0.627226	0.295833	0.436496	0.604974	0.465517
SINCERITIES	0.665692	0.589786	1.68421	-0.53708	0.451209	0.676471	0.370488	0.591395	0.413793
ground truth	0.65692	0.695022	1.73684	-0.387427	0.520764	0.490196
HSC
PIDC	0.825397	0.890476	1.38095	-0.180723	0.785714	0.233333	0.680438	0.75	0.6
GRNBOOST2	0.833333	0.903175	1.33333	-0.493333	0.809524	0.466667	0.664032	0.745714	0.6
PPCOR	0.707407	0.583333	1.64444	-0.307692	0.506667	0.277778	0.624661	0.72	0.55
SINCERITIES	0.722222	0.789458	1.55556	-0.626575	0.704841	0.694444	0.296588	0.398571	0.25
ground truth	0.654545	0.72684	1.8	-0.24183	0.642424	0.411111
VSC
PIDC	0.916667	0.916667	1.16667	-0.666667	0.833333	0.333333	0.735305	0.805556	0.6
GRNBOOST2	0.833333	0.583333	1.33333	-0.714286	0.583333	0.666667	0.739821	0.816667	0.7
PPCOR	0.625	0.677083	1.96429	-0.414141	0.645833	0.285714	0.571096	0.638889	0.5
SINCERITIES	0.714286	0.285714	1.66667	-0.363636	0.238095	0.266667	0.288364	0.405556	0.1
ground truth	0.607143	0.614583	2.14286	-0.363636	0.583333	0.285714
mCAD
PIDC	0.95	0.95	1.1	-0.5	0.9	0.166667	0.819004	0.111111	0.888889
GRNBOOST2	0.95	0.95	1.1	-0.5	0.9	0.166667	0.73567	0	0.888889
PPCOR	0.95	0.95	1.1	-0.5	0.9	0.166667	0.819004	0.111111	0.888889
SINCERITIES	0.95	0.95	1.1	-0.5	0.9	0.166667	0.960273	0.666667	0.888889
ground truth	0.95	0.95	1.1	-0.5	0.9	0.166667

## Sheet: directed
	Graph-level topology metrics						Statistical performance metrics
	Global Efficiency	Local Efficiency	Shortest Path Length	Assortativity	Clustering Coefficient	Centralization	AUPRC	AUROC	EPr
GSD
PIDC
GRNBOOST2				0.191107	0.431579	0.117284	0.289295	0.593639	0.315789
PPCOR
SINCERITIES				-0.183811	0.349923	0.703704	0.222594	0.534774	0.223684
ground truth				-0.306925	0.363516	0.29321
HSC
PIDC
GRNBOOST2				-1.42522e-15	0.328449	0.166667	0.438064	0.747711	0.461538
PPCOR
SINCERITIES				-0.263347	0.518247	0.790123	0.183846	0.389194	0.115385
ground truth				-0.221976	0.458999	0.07
VSC
PIDC
GRNBOOST2				-0.588235	0.4375	0.555556	0.775446	0.843902	0.733333
PPCOR
SINCERITIES				-0.179029	0.297968	0.361111	0.284514	0.59187	0.133333
ground truth				-0.350989	0.297356	0.183673
mCAD
PIDC
GRNBOOST2				-0.442474	0.711966	0.4375	0.505607	0.263736	0.538462
PPCOR
SINCERITIES				-0.101575	0.683333	0.4375	0.625664	0.340659	0.538462
ground truth				-0.203313	0.670769	0.4375
